# Supplementary material for: The Fate of Pre-Existing L5-S1 Degeneration following Oblique Lumbar Interbody Fusion of L4-L5 and Above
Source: J Clin Med. 2023 Dec 1;12(23):7463. doi: 10.3390/jcm12237463 (PMC10707249; doi:10.3390/jcm12237463)
Supplement: Supplementary file 1 [file jcm-12-07463-s001.zip]

Archive with 1 entries (1 files):
- jcm-2719473-supplementary.pdf
